# Supplementary material for: Enhanced Electrochemical Performance of Sugarcane Bagasse-Derived Activated Carbon via a High-Energy Ball Milling Treatment
Source: Nanomaterials (Basel). 2022 Oct 11;12(20):3555. doi: 10.3390/nano12203555 (PMC9609200; doi:10.3390/nano12203555)
Supplement: Supplementary file 1 [file nanomaterials-12-03555-s001.zip]

Archive with 1 entries (1 files):
- nanomaterials-1918589-supplementary.pdf
